# Supplementary material for: The population genetics of the causative agent of snake fungal disease indicate recent introductions to the USA
Source: PLoS Biol. 2022 Jun 23;20(6):e3001676. doi: 10.1371/journal.pbio.3001676 (PMC9223401; doi:10.1371/journal.pbio.3001676)
Supplement: S1 Table — (XLSX) [file pbio.3001676.s008.xlsx]

## Sheet: S1 Table
S1 Table. Per strain summary of high-throughput whole genome sequence data and statistics for the resulting de novo genome assemblies.
							Contigs Lengths					Assembly Metrics					BUSCO Metrics
Strain	Read Length	Raw Reads	Filtered Reads	Average Sequencing Depth	# de novo Contigs	ORFs*	Total Length	Minimum	Maximum	Median	Mean	L50^	L90^	N50^^	N90^^	GC%	Complete	Single	Duplicate	Fragmented	Missing
NWHC 22687-1	251	10197907	10193458	189.93	113	6979	21468710	1219	1801257	20574	189989	9	29	808713	163872	47.85	93.3	93.2	0.1	2.3	4.4
NWHC 22747-6	126	1326261	1274026	12.79	784	6995	20988221	777	333879	9914	26770.7	97	342	66975	14011	48.01	92.4	92.3	0.1	2.5	5.1
NWHC 23906-1	126	5879326	5787019	57.2	210	6979	21408739	1049	660769	32921	101946	27	81	268859	80487	47.87	93	92.9	0.1	2.5	4.5
NWHC 23913-1	126	2033427	2020515	20.5	501	7007	21474118	777	417569	12385	42862.5	57	194	119166	28742	47.76	92.9	92.8	0.1	2.4	4.7
NWHC 23942-1	251	10163217	10158941	194.44	82	7001	21644796	1101	1385095	107321	263961	11	33	845712	177133	47.72	93.3	93.2	0.1	2.4	4.3
NWHC 24042-1	126	1260472	1252803	12.94	838	7018	21214162	1021	256657	8726	25315.2	102	368	64636	12454	47.8	92.6	92.5	0.1	2.6	4.8
NWHC 24216-1	126	3139116	3006147	30.11	329	6993	21559653	417	621249	25260	65530.9	42	140	156823	41833	47.73	92.8	92.7	0.1	2.4	4.8
NWHC 24266-1	126	2872471	2773153	27.87	350	7001	21652932	1000	466494	22391	61865.5	44	147	149099	36598	47.66	92.8	92.7	0.1	2.5	4.7
NWHC 24266-2	251	9006524	9003880	180.99	90	6996	21745611	1085	2485803	46996	241618	8	28	740796	186804	47.68	93.4	93.3	0.1	2.4	4.2
NWHC 24266-3	126	3357160	3184682	30.15	410	6995	21551366	503	705625	14619	52564.3	44	147	145595	40113	47.8	93.2	93.1	0.1	2.3	4.5
NWHC 24266-5	126	3017486	3000382	30.64	347	7014	21487699	1037	435667	25352	61924.2	47	154	149058	36931	47.8	93.1	93	0.1	2.5	4.4
NWHC 24266-6	126	2462441	2457477	25.27	429	6994	21700482	1023	431754	15821	50583.9	51	170	131984	30295	47.64	92.8	92.7	0.1	2.5	4.7
NWHC 24281-1	126	3070566	2753098	27.95	994	7008	20868316	1003	207656	6515	20994.3	108	403	59657	10369	48.09	92.5	92.4	0.1	2.3	5.2
NWHC 24392-1	126	1506101	1480557	14.57	654	7007	21226610	1003	310754	14182	32456.6	85	301	77184	16679	47.81	92.5	92.4	0.1	2.6	4.9
NWHC 24393-1	126	2932825	2881744	29.99	316	7003	21511638	1001	694920	30282	68074.8	40	136	170785	39807	47.79	93	92.9	0.1	2.4	4.6
NWHC 24395-1	126	2279108	2207236	21.82	387	7013	21602599	1001	563414	20989	55820.7	47	164	131797	32061	47.71	93.1	93	0.1	2.3	4.6
NWHC 24411-1	126	3399511	2741587	26.93	346	7022	21635047	1044	513266	22570	62529	42	145	153791	35896	47.68	92.9	92.8	0.1	2.4	4.7
NWHC 24414-1	126	2120595	2017829	19.32	444	7018	21574760	777	563571	15871	48591.8	47	175	138476	26656	47.7	92.8	92.7	0.1	2.6	4.6
NWHC 24415-1	126	2972904	2832085	28.67	395	7004	21418757	999	439621	25655	54224.7	56	181	124962	32275	47.76	92.6	92.5	0.1	2.4	5
NWHC 24564-1	126	2318899	2237180	21.8	520	7011	21462177	500	379583	12602	41273.4	58	194	112318	26939	47.77	93.1	93	0.1	2.3	4.6
NWHC 24746-1	126	2443737	2397662	23.58	352	7013	21613946	1022	599283	19211	61403.3	40	137	166162	34619	47.71	93.2	93.1	0.1	2.3	4.5
NWHC 24824-1	126	2189724	2176112	21.31	480	7018	21514849	500	452970	16917	44822.6	57	190	123946	27831	47.79	93	92.9	0.1	2.3	4.7
NWHC 24825-2	126	1569775	1515349	14.81	580	6990	21433542	1002	342756	8707	36954.4	60	210	117866	21350	47.75	93.1	93	0.1	2.3	4.6
NWHC 24828-1	126	2515775	2465717	24.66	417	7010	21373973	1107	366671	24362	51256.5	59	193	118613	29052	47.76	92.5	92.4	0.1	2.4	5.1
NWHC 24852-1	126	1272897	1182180	11.59	814	6941	21321188	1021	263947	7979	26193.1	84	328	76173	12500	47.66	91.9	91.8	0.1	2.6	5.5
NWHC 24874-1	126	1956670	1898619	18.33	495	7023	21583083	972	440356	14096	43602.2	57	197	118214	25058	47.69	92.9	92.8	0.1	2.5	4.6
NWHC 24878-1	126	2049710	2038140	20.38	413	7001	21472415	777	603633	20269	51991.3	51	174	121976	31296	47.77	92.8	92.7	0.1	2.5	4.7
NWHC 24878-5	126	2445299	2311320	22.94	1077	7027	20547286	1003	229088	5578	19078.3	121	437	52870	9471	48.3	92.8	92.7	0.1	2.4	4.8
NWHC 24878-6	126	3594138	3171832	32.41	1002	7016	21058959	1000	229087	6316	21016.9	104	402	60355	9944	47.99	92.9	92.8	0.1	2.3	4.8
NWHC 24885-1	126	2390477	2381952	23.39	412	7014	21612585	1019	453467	20752	52457.7	51	179	127888	28698	47.67	92.9	92.8	0.1	2.5	4.6
NWHC 24894-1	126	1304417	1292860	12.61	774	6973	20921331	1009	204149	12817	27030.1	110	366	61299	14844	47.73	91.4	91.3	0.1	2.7	5.9
NWHC 24900-1	126	2672773	2374420	23.08	365	7002	21616750	1005	564454	19465	59224	41	140	172174	34512	47.71	93.2	93.1	0.1	2.3	4.5
NWHC 26049-1	126	2041086	1901559	18.53	478	7016	21578283	777	510592	10702	45142.8	50	172	132538	28038	47.72	92.9	92.8	0.1	2.5	4.6
NWHC 26330-2	126	1884931	1856116	17.39	394	6901	20586161	1001	531696	9481	52249.1	43	134	153995	43342	48.4	92.9	92.8	0.1	2.6	4.5
NWHC 26341-1	126	2874027	2766065	27.24	317	7001	21661092	1053	758791	21844	68331.5	34	123	180373	39902	47.7	92.9	92.8	0.1	2.6	4.5
NWHC 26452-1	126	1942182	1925839	18.82	402	6974	21282111	777	499818	13400	52940.6	44	150	137325	35127	47.91	93	92.9	0.1	2.3	4.7
NWHC 26465-1	126	3331786	3065353	30	323	6998	21525438	1046	636685	24711	66642.2	38	132	174650	41747	47.75	93	92.9	0.1	2.4	4.6
NWHC 26480-1	126	1970986	1942893	18.99	464	7003	21540599	1023	378269	15387	46423.7	54	185	130199	24643	47.71	92.7	92.6	0.1	2.5	4.8
NWHC 26583-2	126	2297464	2249150	22.34	375	6997	21607780	1001	599321	17242	57620.8	43	145	162885	33694	47.71	93.1	93	0.1	2.5	4.4
NWHC 26671-1	126	3239198	3071511	30.29	306	7001	21559916	777	706080	19239	70457.2	33	109	196714	47677	47.77	93.2	93.1	0.1	2.5	4.3
NWHC 27239-1	126	2647802	2610585	25.04	375	7006	21425425	1094	467935	25127	57134.5	47	168	143212	32015	47.81	93	92.9	0.1	2.5	4.5
NWHC 27242-2	126	2578401	2432908	24.5	530	7010	21479174	501	462925	11563	40526.7	59	197	117768	26471	47.74	92.7	92.6	0.1	2.3	5
NWHC 27242-3	126	3144002	3110471	31.48	361	7014	21437336	1003	545830	24860	59383.2	47	159	148039	33029	47.76	92.6	92.5	0.1	2.4	5
NWHC 27242-4	126	3244580	3064536	30.51	283	7004	21647562	1022	560367	21759	76493.1	35	108	222314	49258	47.7	93.2	93.1	0.1	2.4	4.4
NWHC 27421-1	126	3811351	3730730	38.19	294	7010	21644014	951	872390	22633	73619.1	35	112	199416	49391	47.69	92.9	92.8	0.1	2.4	4.7
NWHC 27422-1	126	2588572	2340580	23.33	415	6989	21572861	777	514827	15301	51982.8	45	160	144316	32335	47.68	92.4	92.3	0.1	2.6	5
NWHC 27466-1	126	4132511	4027173	40.43	201	6984	21503629	1019	732807	28406	106983	24	79	267406	91703	47.81	93.1	93	0.1	2.4	4.5
NWHC 44736-14	126	2489173	2471815	23.89	336	6975	21362174	1011	634562	24887	63577.9	41	137	163311	40826	47.88	93	92.9	0.1	2.5	4.5
NWHC 44736-31	126	2322240	2222581	22.19	348	6983	21330258	1033	525229	19970	61293.8	41	138	163643	35261	47.89	92.9	92.8	0.1	2.5	4.6
NWHC 44781-7	126	2274674	2090969	20.47	363	6999	21430652	496	602411	13820	59037.6	41	133	171949	39333	47.82	93.1	93	0.1	2.4	4.5
NWHC 44781-8	126	1841961	1815989	17.91	479	7007	21533711	1003	606254	13961	44955.6	51	186	122235	28028	47.7	92.8	92.7	0.1	2.3	4.9
NWHC 44736-45	126	1533049	1502150	14.29	570	6996	21287726	777	424012	11960	37346.9	63	230	103371	18735	47.83	92.7	92.6	0.1	2.6	4.7
NWHC 44736-52	126	2446502	2428252	24.09	416	7014	21619469	1006	395998	15881	51969.9	49	163	143364	33039	47.69	92.9	92.8	0.1	2.4	4.7
NWHC 44736-65	126	1673536	1641537	16.4	565	6993	21269273	671	337943	15535	37644.7	69	248	95839	20534	47.76	92.2	92.1	0.1	2.5	5.3
NWHC 44736-75	126	1975184	1959985	19.21	559	7031	21512487	777	331360	10892	38483.9	59	216	109200	21098	47.75	92.6	92.5	0.1	2.4	5
NWHC 44736-81	126	1213947	1197527	11.41	737	6968	21355519	1005	336896	7942	28976.3	74	288	83562	16601	47.71	92.3	92.2	0.1	2.7	5
NWHC 44736-83	126	2436944	2400837	24.35	438	6998	21548636	1000	363635	16726	49197.8	51	175	137149	30692	47.67	92.4	92.3	0.1	2.5	5.1
NWHC 44736-86	126	2444143	2335495	23	407	7007	21530960	1008	340438	19239	52901.6	53	170	143553	32329	47.73	92.8	92.7	0.1	2.5	4.7
NWHC 44736-87	126	2504741	2419170	24.44	461	6983	21519863	1002	432554	16459	46680.8	59	187	126825	27612	47.68	92.2	92.1	0.1	2.5	5.3
NWHC 44736-88	126	2147702	2104036	20.46	463	7018	21377903	1007	452174	19378	46172.6	60	205	110329	26394	47.78	92.8	92.7	0.1	2.4	4.8
NWHC 44736-89	126	2361118	1735994	16.79	609	7025	21585778	250	357079	9058	35444.6	61	224	106593	21537	47.72	92.3	92.2	0.1	2.3	5.4
NWHC 44736-90	126	2416227	2313226	23.54	457	6979	21340389	1005	363554	19977	46696.7	59	198	113156	26678	47.77	92.4	92.3	0.1	2.4	5.2
NWHC 44736-93	126	3173916	2966920	28.87	327	6998	21644494	1015	654450	25433	66191.1	41	136	162441	37240	47.69	92.9	92.8	0.1	2.2	4.9
NWHC 44736-94	126	2837972	2643284	26.64	295	6983	21411208	1016	757397	16858	72580.4	32	107	209211	47480	47.86	93.2	93.1	0.1	2.4	4.4
NWHC 44736-95	126	1972550	1928576	18.49	493	7007	21670563	1002	540801	12531	43956.5	52	190	122029	26623	47.64	92.9	92.8	0.1	2.4	4.7
NWHC 44781-25	126	1397882	1391262	13.57	604	6954	21176096	1005	373111	10083	35059.8	69	236	100382	20836	47.87	92.5	92.4	0.1	2.4	5.1
NWHC 44781-26	126	2061643	1947185	18.92	439	7003	21579460	1017	421917	12199	49155.9	45	159	142155	31130	47.73	93.2	93.1	0.1	2.2	4.6
NWHC 45692-2	251	9945096	9928858	191.24	92	7026	21403415	1029	2630903	27571	232646	7	27	863967	232068	47.85	93	92.9	0.1	2.4	4.6
NWHC 45707-81	126	1996435	1944233	18.13	468	7004	21276452	1007	420378	20099	45462.5	67	206	99449	27778	47.83	92.7	92.6	0.1	2.5	4.8
NWHC 45707-82	126	1459090	975027	9.27	747	6928	21093528	777	311394	10014	28237.7	88	323	67096	14935	47.83	91.7	91.6	0.1	2.6	5.7
NWHC 45707-83	126	2636473	2590225	25.02	313	7024	21342437	1011	957202	17919	68186.7	34	116	184268	50662	47.88	92.9	92.8	0.1	2.5	4.6
CBS 102663	126	1812625	1797218	17.71	536	7003	21508054	777	362661	11313	40127	54	203	122006	22543	47.72	92.8	92.7	0.1	2.4	4.8
CBS 122913	251	10803124	10793583	202.37	116	7007	21970319	777	1803704	50704	189399	12	42	506472	122144	47.64	93.2	93.1	0.1	2.4	4.4
NWHC 44781-4	126	2067984	1948555	19.22	1351	6995	19791571	997	163707	5983	14649.6	173	625	34515	6865	48.48	91.1	91	0.1	2.7	6.2
UAMH 10296	251	9115922	9101483	198.36	119	7096	21034161	1026	1937351	13348	176758	11	32	720126	186097	48.11	93.1	93	0.1	2.6	4.3
UAMH 10768	126	2672744	2654959	26.79	315	6990	21547219	1041	607352	26831	68403.9	40	132	173908	40136	47.75	92.9	92.8	0.1	2.5	4.6
UAMH 10949	126	2360294	2192868	21.33	358	7002	21442371	777	607132	18728	59894.9	45	140	154474	40647	47.83	92.9	92.8	0.1	2.4	4.7
UAMH 11295	126	2957143	2885367	28.2	264	6994	21478789	1009	659302	39925	81359.1	37	113	189250	63181	47.82	93	92.9	0.1	2.3	4.7
UAMH 6218	126	2009924	1995802	19.79	418	7009	21600744	1008	510733	16433	51676.4	53	162	137073	32139	47.7	92.9	92.8	0.1	2.6	4.5
UAMH 6642	126	2367804	2361918	24.05	381	6975	21554944	1017	496010	16746	56574.7	46	150	144327	32505	47.74	93.3	93.2	0.1	2.2	4.5
UAMH 6688	126	3214858	2799322	32.68	429	7124	21078914	1010	438104	12368	49135	48	154	154167	33332	48.09	92.5	92.4	0.1	2.6	4.9
UAMH 9985	251	8439071	8428713	186.24	136	7190	21310251	1124	2151924	18935	156693	10	33	765378	141939	48.07	93	92.9	0.1	2.4	4.6
*ORF = open reading frame from gene prediction
BUSCO analysis utilized 4862 marker genes
^L50/L90 is number of contigs for which 50%/90% of genome is contained
^^N50/N90 reflects that 50%/90% of genome is contained in contigs this size or larger
