# Supplementary material for: The population genetics of the causative agent of snake fungal disease indicate recent introductions to the USA
Source: PLoS Biol. 2022 Jun 23;20(6):e3001676. doi: 10.1371/journal.pbio.3001676 (PMC9223401; doi:10.1371/journal.pbio.3001676)
Supplement: S3 Table — (XLSX) [file pbio.3001676.s010.xlsx]

## Sheet: S3 Table
S3 Table. Results of PAUP* analysis for various subsets of the Ophidiomyces ophidiicola strains sequenced in this study.
Clade	Genome type	Consistency index (CI)**	Homoplasy index (HI)**	# strains included
I, II and II	Mitochondrial	0.94	0.06	82
I and II	Nuclear	0.3059	0.6941	79
I and IIA, IID-F	Nuclear	0.86	0.14	44
I	Nuclear	0.989	0.011	4
II	Nuclear	0.2481	0.7243	75
IIA, IID-F	Nuclear	0.93	0.07	40
IIA	Nuclear	N/A^	N/A^	2
IIB	Nuclear	0.9286	0.0714	4
IIC	Nuclear	N/A^	N/A^	3
IID	Nuclear	1	0	27
IIE	Nuclear	0.9785	0.0215	7
IIF	Nuclear	1	0	4
**Uninformative characters were excluded in the calculation of these metrics.
^At least 4 taxa are required for unrooted tree search with PAUP.
