# Supplementary material for: The population genetics of the causative agent of snake fungal disease indicate recent introductions to the USA
Source: PLoS Biol. 2022 Jun 23;20(6):e3001676. doi: 10.1371/journal.pbio.3001676 (PMC9223401; doi:10.1371/journal.pbio.3001676)
Supplement: S4 Table — (XLSX) [file pbio.3001676.s011.xlsx]

## Sheet: S4 Table
S4 Table. Summary of BEAST model testing and substitution rate estimates.
				Mean substitution rate across tree			Log marginal likelihood estimate*		Log Bayes factor
Lineage	Genome type	Clock Model	Tree Model	Mean estimate	Median estimate	95% HPD	Path sampling	Stepping stone sampling	Path sampling	Stepping stone sampling
I, II and III	Mitochondrial	Strict	Constant	9.48e-07	9.06e-07	[3.61E-7, 1.62E-6]	-68978.3	-68979.1	--	--
I, II and III	Mitochondrial	Relaxed, UCLN	Constant	Did not converge.
IID	Nuclear	Strict	Constant	1.86e-07	1.83e-07	[1.02E-7, 2.85E-7]	-2.72564e+07	-2.72563e+07	--	--
IID	Nuclear	Relaxed, UCLN	Constant	7.75e-07	7.76e-07	[3.66E-7, 1.17E-6]	-2.72563e+07	-2.72563e+07	12.5818	12.0937
IIE	Nuclear	Strict	Constant	1.56e-07	1.44e-07	[4.15E-8, 2.95E-7]	-2.71195e+07	-2.71195e+07	--	--
IIE	Nuclear	Relaxed, UCLN	Constant	1.11e-06	1.11e-06	[4.34E-7, 1.83E-6]	-2.4058e+07	-2.33547e+07	3.06157e+06	3.76486e+06
IIF	Nuclear	Strict	Constant	2.79e-07	2.72e-07	[8.97E-8, 4.76E-7]	-2.7254e+07	-2.7254e+07	--	--
IIF	Nuclear	Relaxed, UCLN	Constant	2.73e-07	2.66e-07	[8.45E-8, 4.71E-7]	-2.54671e+07	-2.51569e+07	1.7869e+06	2.09709e+06
HPD = highest posterior density
Relaxed, UCLN = uncorrelated relaxed clock with lognormally distributed rate categories
Constant = constant population size coalescent model
*For the mitochondrial, strict clock model and the nuclear, relaxed clock models, the log marginal likelihood estimates are averages from 2-3 replicate analyses.
