# Supplementary material for: The population genetics of the causative agent of snake fungal disease indicate recent introductions to the USA
Source: PLoS Biol. 2022 Jun 23;20(6):e3001676. doi: 10.1371/journal.pbio.3001676 (PMC9223401; doi:10.1371/journal.pbio.3001676)
Supplement: S5 Table — (XLSX) [file pbio.3001676.s012.xlsx]

## Sheet: S5 Table
S5 Table. Summaries of the posterior probability distributions from BEAST for the date estimates at which the most recent common ancestors of various Ophidiomyces ophidiicola clades existed.
Group	Genome type	Clock Model	Mean	Median	95% HPD*
I, II and III	Mitochondrial	Strict	-9147.04	-8202.62	[-17863.2001, -2559.9348]
I and II	Mitochondrial	Strict	109.566	271.369	[-1362.466, 1266.7673]
I	Mitochondrial	Strict	1770.3	1793.82	[1552.5932, 1937.9538]
II	Mitochondrial	Strict	913.775	1009.31	[22.2346, 1573.3425]
IID-F	Mitochondrial	Strict	1860	1875.36	[1730.5746, 1958.2772]
IIE-F	Mitochondrial	Strict	1951.17	1957.17	[1902.0104, 1985.7623]
IID	Mitochondrial	Strict	1951.49	1957.95	[1901.7849, 1986.0562]
IID (wild only)	Mitochondrial	Strict	1952.38	1958.58	[1900.2787, 1992.5542]
IIE	Mitochondrial	Strict	1980.67	1983.65	[1961.8353, 1989.9997]
IIE (wild only)	Mitochondrial	Strict	1986.68	1988.18	[1963.8875, 2007.4021]
IIF	Mitochondrial	Strict	1978.66	1983.96	[1938.3633, 2006.5036]
IIF (wild only)	Mitochondrial	Strict	1983.71	1989.11	[1943.0048, 2011.5777]
IID	Nuclear	Strict	1974.78	1976.7	[1961.16, 1986.0784]
IID (wild only)	Nuclear	Strict	1988.92	1990.72	[1975.4912, 2000.7101]
IIE	Nuclear	Strict	1985.41	1988.75	[1959.4326, 2006.4996]
IIE (wild only)	Nuclear	Strict	1985.41	1988.75	[1959.4326, 2006.4996]
IIF	Nuclear	Strict	1985.72	1989.27	[1959.8288, 2001.2037]
IIF (wild only)	Nuclear	Strict	2001.44	2003.23	[1988.9764, 2009.129]
IID	Nuclear	Relaxed	1975.98	1980.02	[1953.0078, 1986.0837]
IID (wild only)	Nuclear	Relaxed	2001.97	2004.16	[1986.7355, 2011.7783]
IIE	Nuclear	Relaxed	2006.98	2007.96	[2001.6489, 2009.4677]
IIE (wild only)	Nuclear	Relaxed	2006.98	2007.96	[2001.6489, 2009.4677]
IIF	Nuclear	Relaxed	1985.05	1988.94	[1959.2872, 2001.8847]
IIF (wild only)	Nuclear	Relaxed	2000.9	2002.95	[1987.2301, 2009.1854]
* HPD = highest posterior density
"wild only" indicates estimates that only include Ophidiomyces ophidiicola strains collected from wild snakes, while other estimates may also include strains from captive snakes.
